# Supplementary material for: Antimicrobial resistance in community-acquired enteric pathogens among children aged ≤ 10-years in low-and middle-income countries: a systematic review and meta-analysis
Source: Front Microbiol. 2025 Apr 28;16:1539160. doi: 10.3389/fmicb.2025.1539160 (PMC12066647; doi:10.3389/fmicb.2025.1539160)
Supplement: Supplementary file 1 [file Data_Sheet_1.zip]

Archive with 12 entries (12 files):
- Supplementary Figure 1B. E. coli resistance to gentamicin by subgroup.tiff
- Supplementary Figure 1C. E. coli resistance to tetracycline by subgroup.tiff
- Supplementary Figure 2A. Salmonella resistance to chloramphenicol by subgroup.tiff
- Supplementary Figure 2B. Salmonella resistance to ciprofloxacin by subgroup.tiff
- Supplementary Figure 3A. Campylobacter resistance to ampicillin by subgroup.tiff
- Supplementary Figure 3B. Campylobacter resistance to gentamicin by subgroup.tiff
- Supplementary Figure 4. Funnel plot of publication bias analysis of E. coli resistance to ampicillin.tif
- Supplementary Table 1. PRISMA checklist.doc
- Supplementary Table 2. Summary of meta-analysis results.xlsx
- Supplementary File 1. Search syntax.docx
- Supplementary Table 3. Publication bias, Egger’s test.xlsx
- Supplementary Figure 1A. E. coli resistance to Amoxicillin or clavulanic acid by subgroup.tiff
