# Supplementary material for: Antimicrobial resistance in community-acquired enteric pathogens among children aged ≤ 10-years in low-and middle-income countries: a systematic review and meta-analysis
Source: Front Microbiol. 2025 Apr 28;16:1539160. doi: 10.3389/fmicb.2025.1539160 (PMC12066647; doi:10.3389/fmicb.2025.1539160)
Supplement: Supplementary file 1 [file Data_Sheet_1.zip › Supplementary Table 2. Summary of meta-analysis results.xlsx]

## Sheet: Sheet1
Supplementary Table 2. Summary of meta-analysis results
E. coli						Quantifying heterogeneity
Antibiotic	Analysis	Proportion (ES) 95%CI	95% Prediction interval (PI)	No. of isolates	No. of Studies	I^2 95%CI	tau^2	p-value	Removed Outliers
AMP	Main analysis	0.71 [0.57; 0.82]	[0.07; 0.99]	4425	32	96.4% [95.7%; 97.1%]	2.8448	<0.01	"Singh T. et al., 2019", "Zheng S. et al., 2016 ", "Seidman J. C. et al., 2008 ", "Mohammad A. I. et al., 2019 ", "Sabrina J M. et al 2011 ", "Vilchez S. 2014", " Gonzales L. et al 2013 ", "Patricia G. et al 2011 ", "Souza T. B. et al 2009 ", "Singh T. et al2019", "Farrokh A. et al 2012
	Infl. Cases Removed1	0.75 [0.65; 0.82]	[0.30; 0.95]		21	80.7% [71.4%; 87.0%]	0.8027
AMC	Main analysis	0.20 [0.10; 0.38]	[0.00; 0.93]	2080	21	95.1% [93.6%; 96.2%]	3.4051	<0.01	"Al-saadi, Z H et al., 2018", "Singh T. et al., 2019", "Mandomando I. M. at al., 2007", "Ayrikim A. et al., 2015 ", "Gebresilasie et al., 2018", "Giani T. et al., 2018", "Naderi G. et al 2016", "HaiLing et al 2017 ", "Joakim I. et al 2012 ", "Amaya E. et al 2011"
	Infl. Cases Removed1	0.17 [0.08; 0.31]	[0.02; 0.72]		11	85.9% [76.5%; 91.5%]	1.166
TET	Main analysis	0.51 [0.36; 0.67]	[0.04; 0.97]	4658	28	97.0% [96.4%; 97.5%]	2.6003	<0.01	"Webale, M. et al., 2020", "Ayrikim A. et al., 2015 ", "Souza T. B. et al 2009 ", "Hetzer et al", "Farrokh A. et al 2012 ", "Oliver J. et al 2012 ", "Joakim I. et al 2012 ", "Najibi S. 2012", "Sahoo C. et al 2012"
	Infl. Cases Removed1	0.54 [0.47; 0.62]	[0.26; 0.80]		19	81.5% [72.1%; 87.8%]	0.2999
CIP	Main analysis	0.10 [0.05; 0.20]	[0.00; 0.91]	4988	35	94.7% [93.5%; 95.7%]	4.5724	<0.01	"Webale, M. et al., 2020", "Al-saadi, Z H et al., 2018", "Mohammad A. I. et al., 2019 ", "Younas et al., 2016", "Giani T. et al., 2018", "Naderi G. et al 2016", " Gonzales L. et al 2013 ", "Anvikar A. et al 2008 ", "Oliver J. et al 2012 ", "Joakim I. et al 2012 ", "Najibi S. 2012", "Amaya E. et al 2011"
	Infl. Cases Removed1	0.07 [0.04; 0.11]	[0.01; 0.39]		23	70.0% [54.2%; 80.4%]	0.9857
SXT	Main analysis	0.56 [0.44; 0.67]	[0.08; 0.95]	5198	33	96.8% [96.2%; 97.4%]	1.7345	<0.01	"Mohammad A. I. et al., 2019 ", "Amin M. et al 2018 ", "Ayrikim A. et al., 2015 ", "Sabrina J M. et al 2011 ", "Mekonnen et al., 2017", "Dias R. at al 2016", " Gonzales L. et al 2013 ", "Patricia G. et al 2011 ", "Farrokh A. et al 2012 ", "Willie K. et al 2013 ", "Oliver J. et al 2012 ", "Joakim I. et al 2012 ", "Sahoo C. et al 2012", "Amaya E. et al 2011"
	Infl. Cases Removed1	0.54 [0.48; 0.60]	[0.32; 0.75]		19	75.0% [61.0%; 84.0%]	0.1846
C	Main analysis	0.31 [0.20; 0.45]	[0.03; 0.87]	3838	21	95.5% [94.1%; 96.5%]	1.5805	<0.01	"Webale, M. et al., 2020", "Mohammad A. I. et al., 2019 ", " Gonzales L. et al 2013 ", "Najibi S. 2012", "Sahoo C. et al 2012", "Amaya E. et al 2011"
	Infl. Cases Removed1	0.33 [0.24; 0.42]	[0.10; 0.69]		15	84.3% [75.5%; 89.9%]	0.4441
NA	Main analysis	0.19 [0.10; 0.33]	[0.01; 0.88]	2986	22	93.9% [91.9%; 95.3%]	2.6309	<0.01	"Al-saadi, Z H et al., 2018", "Seidman J. C. et al., 2008 ", "Mohammad A. I. et al., 2019 ", "Mahmoudi-aznaveh A. et al., 2016", "Younas et al., 2016", "HaiLing et al 2017 "
	Infl. Cases Removed1	0.11 [0.06; 0.18]	[0.01; 0.53]		16	86.7% [79.9%; 91.2%]	1.0361
CN	Main analysis	0.12 [0.07; 0.20]	[0.01; 0.76]	3111	33	87.6% [83.6%; 90.6%]	2.2116	<0.01	"Webale, M. et al., 2020", "Al-saadi, Z H et al., 2018", "Zheng S. et al., 2016 ", "Ayrikim A. et al., 2015 ", "Younas et al., 2016", "Stoesser N. et al., 2015", "Naderi G. et al 2016", "HaiLing et al 2017 ", "Patricia G. et al 2011 ", "Singh T. et al2019", "Farrokh A. et al 2012 ", "Joakim I. et al 2012 ", "Amaya E. et al 2011"
	Infl. Cases Removed1	0.10 [0.06; 0.15]	[0.02; 0.43]		20	61.1% [36.8%; 76.1%]	0.7848
CRO	Main analysis	0.08 [0.02; 0.31]	[0.00; 0.99]	1865	18	93.4% [91.0%; 95.2%]	9.7387	<0.01	"Al-saadi, Z H et al., 2018", "Amin M. et al 2018 ", "Stoesser N. et al., 2015"
	Infl. Cases Removed1	0.04 [0.01; 0.11]	[0.00; 0.74]		15	90.8% [86.6%; 93.7%]	3.7242
Shigella
AMP	Main analysis	0.76 [0.60; 0.87]	[0.15; 0.98]	771	20	82.9% [74.8%; 88.5%]	1.7696	<0.01	"Webale M. et al 2020", "Mireille Â. Et al 2013 ", "Farahani et al 2018"
	Infl. Cases Removed1	0.76 [0.62; 0.86]	[0.27; 0.97]		17	53.2% [18.8%; 73.0%]	0.9261
AMC	Main analysis	0.59 [0.10; 0.94]	[0.00; 1.00]	300	7	85.2% [71.5%; 92.4%]	6.2906	<0.01	No outliers detected (random-effects model)
	Infl. Cases Removed1
TET	Main analysis	0.79 [0.57; 0.91]	[0.09; 0.99]	532	14	85.8% [77.7%; 90.9%]	2.4817	<0.01	"Webale M. et al 2020"
	Infl. Cases Removed1	0.81 [0.61; 0.92]	[0.12; 0.99]		13	82.9% [72.1%; 89.5%]	2.2581
CIP	Main analysis	0.03 [0.00; 0.15]	[0.00; 0.95]	525	20	68.8% [50.5%; 80.3%]	9.2145	<0.01	"Prabhurajeshwar C. et al 2016", "Subhash D. et al 2017 ", "Parajuli N. P. et al 2017"
	Infl. Cases Removed1	0.02 [0.01; 0.07]	[0.00; 0.31]		17	0.0% [0.0%; 51.1%]	1.7933
SXT	Main analysis	0.76 [0.56; 0.88]	[0.08; 0.99]	734	19	84.7% [77.4%; 89.7%]	2.7692	<0.01	"Webale M. et al 2020", "Jafari F. et al 2009", "Mulatu G. et al 2014 ", "Beatty E. et al 2009"
	Infl. Cases Removed1	0.76 [0.64; 0.85]	[0.34; 0.95]		15	65.1% [39.6%; 79.8%]	0.6567
C	Main analysis	0.39 [0.22; 0.60]	[0.03; 0.94]	537	16	81.1% [70.3%; 88.0%]	2.0081	<0.01	"Assefa et al 2019", "Jafari F. et al 2009", "Sabrina J. et al 2011 "
	Infl. Cases Removed1	0.35 [0.24; 0.48]	[0.10; 0.72]		13	70.2% [47.4%; 83.1%]	0.445
NA	Main analysis	0.09 [0.02; 0.31]	[0.00; 0.97]	635	16	84.1% [75.5%; 89.7%]	6.4276	<0.01	"Qu Mei et al 2016", "Subhash D. et al 2017 ", "Ansari S. 2012"
	Infl. Cases Removed1	0.05 [0.02; 0.13]	[0.00; 0.49]		13	78.5% [63.7%; 87.2%]	1.5765
CN	Main analysis	0.08 [0.01; 0.36]	[0.00; 0.98]	398	14	81.1% [69.4%; 88.4%]	7.7636	<0.01	"Qu Mei et al 2016", "Abebe et al 2018"
	Infl. Cases Removed1	0.04 [0.01; 0.21]	[0.00; 0.89]		12	29.9% [0.0%; 64.6%]	4.7827
AZ	Main analysis	0.29 [0.00; 0.99]	[0.00; 1.00]	39	3	32.8% [0.0%; 93.0%]	3.7218	0.2258	No outliers detected (random-effects model)
	Infl. Cases Removed1
CRO	Main analysis	0.02 [0.00; 0.19]	[0.00; 0.92]	367	11	0.0% [0.0%; 60.2%]	6.6073	0.6239	"Mulatu G. et al 2014 "
	Infl. Cases Removed1	0.01 [0.00; 0.15]	[0.00; 0.83]		10	0.0% [0.0%; 62.4%]	5.1381
Salmonella
AMP	Main analysis	0.55 [0.35; 0.73]	[0.06; 0.96]	642	16	82.7% [73.0%; 88.9%]	1.787	<0.01	Farahani et al., 2018, "Farahani et al., 2020"
	Infl. Cases Removed1	0.58 [0.41; 0.74]	[0.12; 0.94]		15	37.9% [0.0%; 66.4%]	1.0831
AMC	Main analysis	0.17 [0.01; 0.85]	[0.00; 1.00]	207	6	10.2% [0.0%; 77.2%]	7.5881	0.3506	No outliers detected (random-effects model)
	Infl. Cases Removed1
TET	Main analysis	0.41 [0.27; 0.56]	[0.09; 0.84]	484	14	77.4% [62.4%; 86.4%]	0.7678	<0.01	Assefa et al., 2019
	Infl. Cases Removed1	0.38 [0.26; 0.52]	[0.10; 0.77]		13	74.1% [55.2%; 85.0%]	0.5418
CIP	Main analysis	0.01 [0.01; 0.01]	[0.00; 0.98]	461	15	62.1% [33.7%; 78.3%]	15.9461	0.0007	"Webale, M. et al., 2020", "Qu M. et al., 2016 ", "Rahouma J. D. Et al., 2011 ", "Abebe et al., 2018", "Mekonnen et al., 2017", "Ansari S. 2012"
	Infl. Cases Removed1	0.00 [0.00; 1.00]	[0.00; 1.00]		9	0.0% [0.0%; 64.8%]	0
SXT	Main analysis	0.25 [0.15; 0.38]	[0.04; 0.72]	533	15	83.8% [74.7%; 89.7%]	0.8342	<0.01	"Farahani et al., 2018", "Beatty E. et al., 2009"
	Infl. Cases Removed1	0.26 [0.18; 0.36]	[0.10; 0.52]		13	27.4% [0.0%; 62.4%]	0.218
C	Main analysis	0.23 [0.16; 0.33]	[0.07; 0.57]	457	15	53.7% [17.0%; 74.2%]	0.4038	0.007	Webale, M. et al., 2020
	Infl. Cases Removed1	0.21 [0.16; 0.28]	[0.10; 0.40]		14	37.9% [0.0%; 67.1%]	0.1438
NA	Main analysis	0.27 [0.13; 0.49]	[0.02; 0.89]	593	14	89.3% [83.7%; 92.9%]	1.8416	<0.01	"Rahouma J. D. Et al., 2011 ", "Farahani et al., 2018"
	Infl. Cases Removed1	0.21 [0.11; 0.38]	[0.03; 0.72]		12	80.0% [65.9%; 88.3%]	0.8916
CN	Main analysis	0.16 [0.11; 0.23]	[0.08; 0.31]	375	12	0.2% [0.0%; 58.4%]	0.1017	0.4412	No outliers detected (random-effects model)
	Infl. Cases Removed1
CRO	Main analysis	0.00 [0.00; 0.98]	[0.00; 1.00]	231	7	0.0% [0.0%; 70.8%]	68.2205	1	No outliers detected (random-effects model)
	Infl. Cases Removed1
Campylobacter
AMP	Main analysis	0.53 [0.12; 0.90]	[0.00; 1.00]	368	5	97.1% [95.1%; 98.2%]	2.6717	<0.01	No outliers detected (random-effects model)
	Infl. Cases Removed1
AMC	Main analysis	0.35 [0.00; 0.99]	[0.00; 1.00]	70	3	78.3% [30.2%; 93.3%]	2.9486	<0.01	No outliers detected (random-effects model)
	Infl. Cases Removed1
TET	Main analysis	0.43 [0.22; 0.67]	[0.04; 0.94]	615	8	91.1% [84.8%; 94.7%]	1.2708	<0.01	"HaiLing et al., 2017"
	Infl. Cases Removed1	0.36 [0.19; 0.56]	[0.05; 0.85]		7	89.0% [79.8%; 94.0%]	0.6986
CIP	Main analysis	0.27 [0.08; 0.61]	[0.01; 0.96]	615	8	92.4% [87.4%; 95.4%]	2.59	<0.01	"HaiLing et al., 2017"
	Infl. Cases Removed1	0.21 [0.07; 0.46]	[0.01; 0.86]		7	91.1% [84.3%; 95.0%]	1.3049
SXT	Main analysis	0.39 [0.22; 0.58]	[0.08; 0.82]	472	6	87.4% [74.9%; 93.6%]	0.4056	<0.01	No outliers detected (random-effects model)
	Infl. Cases Removed1
C	Main analysis	0.12 [0.02; 0.43]	[0.00; 0.91]	346	5	72.3% [30.4%; 89.0%]	1.5024	0.006	No outliers detected (random-effects model)
	Infl. Cases Removed1
NA	Main analysis	0.35 [0.09; 0.74]	[0.00; 0.98]	510	7	94.2% [90.5%; 96.5%]	2.92	<0.01	"HaiLing et al., 2017"
	Infl. Cases Removed1	0.26 [0.08; 0.59]	[0.01; 0.93]		6	94.2% [90.0%; 96.7%]	1.4636
ERY	Main analysis	0.33 [0.12; 0.64]	[0.01; 0.95]	489	7	94.5% [90.9%; 96.6%]	1.6775	<0.01	"Bhattarai V et al., 2010", "Zaidi B. 2012"
	Infl. Cases Removed1	0.35 [0.14; 0.64]	[0.02; 0.92]		5	84.8% [66.1%; 93.2%]	0.7306
CN	Main analysis	0.13 [0.02; 0.54]	[0.00; 0.97]	489	7	82.2% [62.2%; 91.6%]	3.2778	<0.01	No outliers detected (random-effects model)
	Infl. Cases Removed1
CRO	Main analysis	0.10 [0.00; 0.83]	[0.00; 1.00]	70	3	0.0% [0.0%; 89.6%]	0.9403	0.95	No outliers detected (random-effects model)
	Infl. Cases Removed1
Clindamycin	Main analysis	0.25 [0.06; 0.63]	[0.00; 1.00]	186	3	77.0% [25.1%; 92.9%]	0.3115	0.0129	No outliers detected (random-effects model)
	Infl. Cases Removed1
Cephalothin	Main analysis	0.54 [0.01; 0.99]	[0.00; 1.00]	168	3	96.9% [93.8%; 98.5%]	3.7682	<0.01	No outliers detected (random-effects model)
	Infl. Cases Removed1
