# Supplementary material for: Antimicrobial resistance in community-acquired enteric pathogens among children aged ≤ 10-years in low-and middle-income countries: a systematic review and meta-analysis
Source: Front Microbiol. 2025 Apr 28;16:1539160. doi: 10.3389/fmicb.2025.1539160 (PMC12066647; doi:10.3389/fmicb.2025.1539160)
Supplement: Supplementary file 1 [file Data_Sheet_1.zip › Supplementary Table 3. Publication bias, Egger’s test.xlsx]

## Sheet: E. coli
antibiotic	Test	Intercept	95%CI	t	p	comments
SXT	Eggers' test	-0.019	[-3.2 - 3.16]	-0.012	0.990808	No plot asymmetry
AMP	Eggers' test	3.184	[-0.9 - 7.27]	1.529	0.144693	No plot asymmetry
AMC	Eggers' test	-2.402	[-6.48 - 1.67 ]	-1.155	0.264933	No plot asymmetry
AMP/SAL	Eggers' test	-2.169	[-4.44 - 0.1]	-1.87	0.110604	No plot asymmetry
AZ	Eggers' test	1.847	[-9.92 - 13.61]	0.308	0.778374	No plot asymmetry
CEF	Eggers' test	0.469	[-3.73 - 4.67]	0.219	0.830692	No plot asymmetry
TAZ	Eggers' test	-1.507	[-4.16 - 1.14]	-1.114	0.288888	No plot asymmetry
CRO	Eggers' test	-1.243	[-5.52 - 3.03]	-0.57	0.581399	No plot asymmetry
CHL	Eggers' test	-2.325	[-4.9 - 0.25]	-1.768	0.100537	No plot asymmetry
CIP	Eggers' test	-3.442	[-5.62 - -1.27]	-3.104	0.00537369	Plot asymmetry
ERY	Eggers' test	11.704	[-2.65 - 26.06]	1.598	0.251223	No plot asymmetry
CN	Eggers' test	-3.2	[-4.78 - -1.62 ]	-3.971	0.000647439	Plot asymmetry
IMI	Eggers' test	-2.261	[-4.27 - -0.26]	-2.209	0.078165	No plot asymmetry
NA	Eggers' test	-2.143	[-5.75 - 1.46]	-1.165	0.260007	No plot asymmetry
NOR	Eggers' test	-0.566	[-4.14 - 3.01]	-0.31	0.776963	No plot asymmetry
STR	Eggers' test	-2.804	[-8.61 - 3]	-0.946	0.387367	No plot asymmetry
TET	Eggers' test	0.342	[-3.58 - 4.27]	0.171	0.866558	No plot asymmetry

## Sheet: shigella
Supplementary Table 3- Publication bias assessment
E. coli
Antibiotic	Test	Intercept	95%CI	t	p value	Comments
SXT	Eggers' test	-2.116	[-5.94 - 1.71]	-1.084	0.286594	No plot asymmetry
AMP	Eggers' test	-0.535	[-4.2 - 3.13]	-0.286	0.776956	No plot asymmetry
AMC	Eggers' test	-5.101	[-8.44 - -1.76]	-2.993	0.00747243	Plot asymmetry
CEF	Eggers' test	2.117	[-2.33 - 6.56]	0.933	0.363655	No plot asymmetry
TAZ	Eggers' test	-1.825	[-5.33 - 1.68]	-1.02	0.322778	No plot asymmetry
CRO	Eggers' test	-2.121	[-5.4 - 1.16]	-1.266	0.223692	No plot asymmetry
CHL	Eggers' test	0.242	[-3.43 - 3.92]	0.129	0.89846	No plot asymmetry
CIP	Eggers' test	-2.688	[-5.37 - -0.01]	-1.967	0.0576308	No plot asymmetry
CN	Eggers' test	-3.896	[-5.32 - -2.48]	-5.383	7.15968e-06	Plot asymmetry
NA	Eggers' test	-0.704	[-3.38 - 1.97]	-0.516	0.611741	No plot asymmetry
TET	Eggers' test	-5.101	[-8.44 - -1.76]	-2.993	0.00747243	Plot asymmetry
Shigella
Antibiotic	Test	Intercept	95%CI	t	p value	Comments
AMP	Eggers' test	1.525	[-0.37 - 3.42]	1.575	0.13257	No plot asymmetry
CRO	Eggers' test	-2.627	[-4.07 - -1.19]	-3.578	0.00594838	Plot asymmetry
CHL	Eggers' test	-1.009	[-3.19 - 1.17]	-0.909	0.37898	No plot asymmetry
CIP	Eggers' test	-3.069	[-5.26 - -0.88]	-2.743	0.0133752	Plot asymmetry
CN	Eggers' test	-4.227	[-6.94 - -1.51]	-3.05	0.0100894	Plot asymmetry
NA	Eggers' test	-1.664	[-3.51 - 0.18]	-1.765	0.0993131	No plot asymmetry
SXT	Eggers' test	-0.595	[-3.01 - 1.82]	-0.483	0.635039	No plot asymmetry
TET	Eggers' test	1.89	[-0.95 - 4.73]	1.303	0.217009	No plot asymmetry
Salmonella
Antibiotic	Test	Intercept	95%CI	t	p value	Comments
AMP	Eggers' test	1.127	[-1.11 - 3.37]	0.986	0.340947	No plot asymmetry
CHL	Eggers' test	0.271	[-1.19 - 1.73]	0.363	0.722415	No plot asymmetry
CIP	Eggers' test	-1.205	[-3.29 - 0.88]	-1.133	0.277562	No plot asymmetry
CN	Eggers' test	0.093	[-1.17 - 1.36]	0.145	0.887828	No plot asymmetry
NA	Eggers' test	-2.355	[-4.82 - 0.11]	-1.873	0.0855554	No plot asymmetry
SXT	Eggers' test	-1.123	[-3.6 - 1.35]	-0.889	0.390101	No plot asymmetry
TET	Eggers' test	-0.746	[-2.96 - 1.47]	-0.66	0.521936	No plot asymmetry

## Sheet: Salmonella
Antibiotic	Test	Intercept	95%CI	t	p	comments
AMP	Eggers' test	1.273	[-0.78 - 3.33]	1.216	0.239826	No plot asymmetry
CHL	Eggers' test	-0.064	[-1.39 - 1.26]	-0.095	0.925669	No plot asymmetry
CIP	Eggers' test	0.095	[-1.93 - 2.12]	0.092	0.928616	No plot asymmetry
CN	Eggers' test	0.432	[-1.14 - 2]	0.539	0.601572	No plot asymmetry
NA	Eggers' test	-1.928	[-3.72 - -0.13]	-2.107	0.0551072	No plot asymmetry
SXT	Eggers' test	-1.165	[-3.02 - 0.69]	-1.229	0.240787	No plot asymmetry
TET	Eggers' test	-0.457	[-2.27 - 1.36]	-0.494	0.628962	No plot asymmetry
